# Supplementary material for: Acute Encephalitis with Atypical Presentation of Rubella in Family Cluster, India
Source: Emerg Infect Dis. 2018 Oct;24(10):1923–5. doi: 10.3201/eid2410.180053 (PMC6154155; doi:10.3201/eid2410.180053)
Supplement: Technical Appendix 2 — Information about laboratory tests for 3 patients infected with rubella and encephalitis, India. [file 18-0053-Techapp-s2.xlsx]

## Sheet: Sheet1
Article DOI: https://doi.org/10.3201/eid2410.180053
Technical Appendix 2. Laboratory investigations and results of the clinical samples of the cases
NIV No.	Clinical Specimen	Case	Age/Sex	Post Onset Date (POD)	Real time RT-PCR							Real time PCR		Rubella RT-PCR	Anti- rubella IgM ELISA
					JEV	CHPV	WN	EV	DENV	CHIKV	ZIKV	HSV-1	VZV
1730332	Serum				Negative	Negative	Negative	Negative	Negative	Negative	Negative	Negative	Negative	Negative	Equivocal
1730333	CSF				Negative	Negative	Negative	Negative	Negative	Negative	Negative	Negative	Negative	Positive	Not tested
1730334	Urine				Negative	Negative	Negative	Negative	Negative	Negative	Negative	Negative	Negative	Negative	Not tested
1730335	Throat Swab	Third* Case	2yr Male child	5th	Negative	Negative	Negative	Negative	Negative	Negative	Negative	Negative	Negative	Negative	Not tested
1730336	Rectal Swab				Negative	Negative	Negative	Negative	Negative	Negative	Negative	Negative	Negative	Negative	Not tested
1730337	Endotracheal Secretion				Negative	Negative	Negative	Negative	Negative	Negative	Negative	Negative	Negative	Negative	Not tested
1730338	Serum				Negative	Negative	Negative	Negative	Negative	Negative	Negative	Negative	Negative	Negative	Positive
1730339	Urine				Negative	Negative	Negative	Negative	Negative	Negative	Negative	Negative	Negative	Positive	Negative
1730340	Throat Swab	Index** Case	7 yr Female child	8th	Negative	Negative	Negative	Negative	Negative	Negative	Negative	Negative	Negative	Negative	Negative
1730341	Rectal Swab				Negative	Negative	Negative	Negative	Negative	Negative	Negative	Negative	Negative	Negative	Negative
1730338-2	Serum			14th	Not tested	Not tested	Not tested	Not tested	Negative	Negative	Negative	Not tested	Not tested	Not tested	Positive
1730339-2	Urine				Not tested	Not tested	Not tested	Not tested	Negative	Negative	Negative	Not tested	Not tested	Not tested	Not tested
Japanese Encephalitis (JEV), West Nile (WN), Chandipura (CHPV), Enteroviruses (EV), Dengue (DENV), Chikungunya (CHIKV), Zika Virus (ZIKV) Herpes Simplex virus (HSV), Varicella Zoster Virus (VZV)
*Third case was negative for anti-rubella IgG antibodies
**The 8th POD serum sample of Index case was negative for anti-rubella IgG antibodies, while 14th POD serum sample was positive for anti-rubella IgG antibodies
